# Supplementary material for: Local-scale models reveal ecological niche variability in amphibian and reptile communities from two contrasting biogeographic regions
Source: PeerJ. 2016 Oct 6;4:e2405. doi: 10.7717/peerj.2405 (PMC5068418; doi:10.7717/peerj.2405)
Supplement: Data S1 [file peerj-04-2405-s007.zip]

Archive with 20 entries (20 files):
- Raw_Data_Fig1 (1).jpg
- Raw_Data_Fig1 (2).jpg
- Raw_Data_Fig1 (3).jpg
- Raw_Data_Fig2.xlsx
- Raw_Data_Fig3_Fig4.xlsx
- Raw_Data_MaxEnt_output_Fig5 (1).png
- Raw_Data_MaxEnt_output_Fig5 (2).png
- Raw_Data_MaxEnt_output_Fig6.png
- Raw_Data_SI_Fig_S1 (1).jpg
- Raw_Data_SI_Fig_S1 (2).jpg
- Raw_Data_SI_Fig_S1 (3).jpg
- Raw_Data_SI_Fig_S1 (4).jpg
- Raw_Data_SI_MaxEnt_output_Fig_S2 (1).png
- Raw_Data_SI_MaxEnt_output_Fig_S2 (2).png
- Raw_Data_SI_MaxEnt_output_Fig_S2 (3).png
- Raw_Data_SI_MaxEnt_output_Fig_S2 (4).png
- Raw_Data_SI_MaxEnt_output_Fig_S2 (5).png
- Raw_Data_SI_MaxEnt_output_Fig_S2 (6).png
- Raw_Data_SI_MaxEnt_output_Fig_S2 (7).png
- Raw_Data_SI_MaxEnt_output_Fig_S2 (8).png
