# Supplementary material for: Local-scale models reveal ecological niche variability in amphibian and reptile communities from two contrasting biogeographic regions
Source: PeerJ. 2016 Oct 6;4:e2405. doi: 10.7717/peerj.2405 (PMC5068418; doi:10.7717/peerj.2405)
Supplement: Data S1 [file peerj-04-2405-s007.zip › Raw_Data_Fig2.xlsx]

## Sheet: Importance EVs
Especie	CLAVE	Clase	Orden	Familia	Zona	Med/Atl	Clasificador Zona_Med_Atl	Test data AUC	Training data AUC	DHN	DEM_A	DEM_S	SR_80	SR_172	SD	VS	FCC	AP	MnT	MxT
Alytes cisternasii	AC	Amphibia	Anura	Alytidae	CNP	Mediterránea	CNP Med.	0.97	0.95	39.8	27.3	0	0	0	0	20.6	12.3	0	0	0
Alytes obstetricans	AO	Amphibia	Anura	Alytidae	PENP	Atlántica	PENP Atl.	0.72	0.8	28.5	6.7	38.3	1.6	1.5	1.1	5.9	0.8	5.5	6.3	3.7
Anguis fragilis	AF	Reptilia	Squamata	Anguidae	PENP	Atlántica	PENP Atl.	0.83	0.89	8.5	44.3	15.3	10.4	1.4	0.6	7.8	0	1.7	4.3	5.8
Blanus cinereus	BCi	Reptilia	Squamata	Blanidae	CNP	Mediterránea	CNP Med.	0.69	0.95	46.8	15.6	5.4	1.1	5.7	0	5	0	13.9	4.6	2
Bufo calamita	BCa	Amphibia	Anura	Bufonidae	CNP	Mediterránea	CNP Med.	0.95	0.93	7.5	0.7	46.5	0.2	21.9	2.6	1.1	0.1	14.5	1.9	3.1
Bufo spinosus	BS	Amphibia	Anura	Bufonidae	CNP	Mediterránea	CNP Med.	0.88	0.93	43	3.4	4.4	0.1	6.5	0	3.1	4.7	4	24	6.9
Bufo spinosus	BS	Amphibia	Anura	Bufonidae	PENP	Mediterránea	PENP Med.	0.81	0.85	34.9	13.1	23.8	1.5	4.2	0.6	2.9	1.2	13.5	4.3	0
Chalcides bedriagai	ChB	Reptilia	Squamata	Scincidae	CNP	Mediterránea	CNP Med.	0.41	0.9	11.2	0	0	0	14.5	0	26.3	0	48	0	0
Chalcides striatus	ChS	Reptilia	Squamata	Scincidae	CNP	Mediterránea	CNP Med.	0.34	0.91	32.2	0	18.8	0	0	4.5	44.4	0	0	0	0
Chioglossa lusitanica	CHL	Amphibia	Caudata	Salamandridae	PENP	Atlántica	PENP Atl.	0.99	0.98	0	69.3	0.1	0	0.3	0.8	0.5	7.1	0	21.8	0.1
Coronella austriaca	CA	Reptilia	Squamata	Colubridae	PENP	Atlántica	PENP Atl.	0.87	0.93	24.8	26	11.7	5.5	1.1	11.2	0.7	0.7	0.9	16.6	0.8
Discoglossus galganoi	DG	Amphibia	Anura	Alytidae	CNP	Mediterránea	CNP Med.	0.87	0.9	6.2	11.6	57	0	0	0	24.4	0	0	0	0.8
Emys orbicularis	EO	Reptilia	Chelonii	Emydidae	CNP	Mediterránea	CNP Med.	0.94	0.96	57.9	7.4	7.9	0.3	1.4	3.2	5.7	0.4	1.4	3.2	11.2
Hemorrhois hippocrepis	HH	Reptilia	Squamata	Colubridae	CNP	Mediterránea	CNP Med.	0.72	0.85	27.5	1.8	0	0	0	8.8	2.3	0	3	55.7	0.9
Hyla molleri	HM	Amphibia	Anura	Hylidae	CNP	Mediterránea	CNP Med.	0.92	0.94	37.8	11.8	28.7	0.2	1.9	0	6.4	0.1	8.5	0.7	3.9
Iberolacerta monticola	IM	Reptilia	Squamata	Lacertidae	PENP	Atlántica	PENP Atl.	0.83	0.89	10.8	10.2	34.4	0.3	3.3	14.2	2.3	3.3	3.9	8.1	9.2
Lacerta bilineata	LBi	Reptilia	Squamata	Lacertidae	PENP	Atlántica	PENP Atl.	0.94	0.95	22.5	25.6	11.8	3.3	0.4	0.3	9.3	2.3	0.7	22.1	1.8
Lacerta schreiberi	LS	Reptilia	Squamata	Lacertidae	CNP	Atlántica	CNP Atl.	0.99	0.99	19.4	13.5	0.1	1.2	28.9	0	0.4	1.9	10	9.6	15.1
Lacerta schreiberi	LS	Reptilia	Squamata	Lacertidae	PENP	Atlántica	PENP Atl.	0.88	0.93	10.5	59.3	3.8	0	16.7	9.6	0	0	0	0	0
Lissotriton boscai	LBo	Amphibia	Caudata	Salamandridae	CNP	Mediterránea	CNP Med.	0.92	0.95	78	2.5	3.1	2.1	1.7	0	2.5	1.1	3.8	4.7	0.4
Lissotriton helveticus	LH	Amphibia	Caudata	Salamandridae	PENP	Atlántica	PENP Atl.	0.83	0.89	11	10	40.7	1.3	1.3	0	0.9	1.2	10.5	19.3	3.8
Macroprotodon brevis	MB	Reptilia	Squamata	Colubridae	CNP	Mediterránea	CNP Med.		0.84	0	0	67.1	0	3.1	0	9.2	20.5	0	0	0
Malpolon monspessulanus	MM	Reptilia	Squamata	Psammophiidae	CNP	Mediterránea	CNP Med.	0.79	0.89	16.8	19.4	18.5	0	0.3	0	6.6	0.9	12.5	20.8	4.1
Mauremys leprosa	ML	Reptilia	Chelonii	Bataguridae	CNP	Mediterránea	CNP Med.	0.89	0.94	75.5	3.2	0.7	0.6	0.3	0	2.8	1.9	4.6	6.4	4
Mesotriton alpestris	MA	Amphibia	Caudata	Salamandridae	PENP	Atlántica	PENP Atl.	0.83	0.91	20.2	5.3	28.4	2.8	2.2	8.5	2.7	3.5	12.8	9	4.5
Natrix maura	NM	Reptilia	Squamata	Colubridae	CNP	Mediterránea	CNP Med.	0.87	0.94	57.1	0.7	0	2.6	4	0	20.7	0.2	5.9	5.5	3.2
Natrix maura	NM	Reptilia	Squamata	Colubridae	PENP	Mediterránea	PENP Med.	0.62	0.91	63.9	17.3	0	10.4	0	0	3.8	0	2.3	0	2.2
Natrix natrix	NN	Reptilia	Squamata	Colubridae	CNP	Atlántica	CNP Atl.	0.99	0.99	45.7	1.9	5.3	0.1	23.8	0	1.4	2.6	4	12	3.2
Natrix natrix	NN	Reptilia	Squamata	Colubridae	PENP	Atlántica	PENP Atl.	0.97	0.95	59	8	1	0.4	2.2	0.1	9.3	0	0	18.8	1.3
Pelobates cultripes	PC	Amphibia	Anura	Pelobatidae	CNP	Mediterránea	CNP Med.	0.98	0.97	12.3	6.3	19.7	0.7	3	0	37.7	1.7	14.3	0.6	3.5
Pelodytes punctatus	PPu	Amphibia	Anura	Pelodytidae	CNP	Mediterránea	CNP Med.	0.9	0.98	3.1	2.1	24.5	0.3	2.8	3.6	41.7	4.7	12	0.2	5
Pelophylax perezi	PPe	Amphibia	Anura	Ranidae	CNP	Mediterránea	CNP Med.	0.9	0.93	58.9	17.4	5.9	2.1	1.7	0	0.5	1.5	6.8	2.8	2.4
Pleurodeles waltl	PW	Amphibia	Caudata	Salamandridae	CNP	Mediterránea	CNP Med.	0.93	0.96	44.8	1.5	20.5	1.3	1	0.1	4.7	3.7	8.4	8.3	5.8
Podarcis guadarramae lusitanicus	PG	Reptilia	Squamata	Lacertidae	PENP	Atlántica	PENP Atl.	0.97	0.99	3.5	61.1	0.9	9.7	0.7	0.3	4.3	7.4	0	1.6	10.4
Podarcis muralis	PM	Reptilia	Squamata	Lacertidae	PENP	Atlántica	PENP Atl.	0.83	0.84	11.1	32.5	19.3	11.1	5.9	0	4.4	1.4	5.1	4.2	5.2
Podarcis virescens	PV	Reptilia	Squamata	Lacertidae	CNP	Mediterránea	CNP Med.	0.8	0.89	63.3	1.3	1.8	0.8	0.4	0	10.5	2.6	8.7	9.1	1.4
Psammodromus algirus	PSA	Reptilia	Squamata	Lacertidae	CNP	Mediterránea	CNP Med.	0.83	0.91	36.5	17	0	0.6	1.4	0.5	4.8	1.2	15.5	8.4	14.2
Psammodromus hispanicus	PSH	Reptilia	Squamata	Lacertidae	CNP	Mediterránea	CNP Med.	0.82	0.81	0	1.9	68.7	0.3	0	20	3.7	0	0.1	5.3	0
Rana iberica	RI	Amphibia	Anura	Ranidae	PENP	Atlántica	PENP Atl.	0.98	0.99	37.8	0.4	1.3	0	0	0.1	0.2	0	0.4	59.8	0
Rana temporaria	RT	Amphibia	Anura	Ranidae	PENP	Atlántica	PENP Atl.	0.75	0.84	15.3	7.4	52.6	3.8	2.5	0	0.7	0.6	7.4	4.4	5.3
Rhinechis scalaris	RS	Reptilia	Squamata	Colubridae	CNP	Mediterránea	CNP Med.	0.81	0.88	80.3	16.4	0	0	0	0	3.2	0	0	0.2	0
Salamandra salamandra	SS	Amphibia	Caudata	Salamandridae	CNP	Atlántica	CNP Atl.	0.98	0.98	71.3	0	0.1	1.9	1.6	0	4.4	15.7	1.9	1.3	1.8
Salamandra salamandra	SS	Amphibia	Caudata	Salamandridae	PENP	Atlántica	PENP Atl.	0.7	0.85	20.2	4.1	31.4	3.8	4.7	6.6	4.4	0.7	16	6	2.1
Tarentola mauritanica	TaM	Reptilia	Squamata	Gekkonidae	CNP	Mediterránea	CNP Med.	0.58	0.93	7	3.7	37.9	1.1	17.8	0.7	8.2	0	11.4	10.8	1.4
Timon lepidus	TL	Reptilia	Squamata	Lacertidae	CNP	Mediterránea	CNP Med.	0.78	0.88	27	25.6	6.2	1.1	6.8	0	2.8	0.1	14.4	10.8	5.3
Timon lepidus	TL	Reptilia	Squamata	Lacertidae	PENP	Mediterránea	PENP Med.	0.96	0.99	8.6	59.8	0	1	0	0.1	0	2.1	0.1	28.3	0
Triturus marmoratus	TrM	Amphibia	Caudata	Salamandridae	PENP	Atlántica	PENP Atl.	0.87	0.99	0	17.3	3	0	0	0	21.8	16.2	0.1	41.6	0
Triturus pygmaeus	TP	Amphibia	Caudata	Salamandridae	CNP	Mediterránea	CNP Med.	0.75	0.94	21.3	7.2	27.5	0	0	0	24.7	0	1.7	0	17.6
Vipera latastei	VL	Reptilia	Squamata	Viperidae	CNP	Mediterránea	CNP Med.	0.97	0.95	39.6	0	0	0	0	0	5	0	53.3	0.1	2
Vipera seoanei	VS	Reptilia	Squamata	Viperidae	PENP	Atlántica	PENP Atl.	0.6	0.83	21.7	3.2	8.8	8.9	12.7	0	15.8	3	0.3	20.9	4.7
Zootoca vivipara	ZV	Reptilia	Squamata	Lacertidae	PENP	Atlántica	PENP Atl.	0.87	0.85	4.8	15.1	48.7	11.9	0.6	10.1	1.5	0	0.7	6.4	0.3
								0.8364	0.918039
								0.141721	0.0520776
