# Supplementary material for: Local-scale models reveal ecological niche variability in amphibian and reptile communities from two contrasting biogeographic regions
Source: PeerJ. 2016 Oct 6;4:e2405. doi: 10.7717/peerj.2405 (PMC5068418; doi:10.7717/peerj.2405)
Supplement: Data S1 [file peerj-04-2405-s007.zip › Raw_Data_Fig3_Fig4.xlsx]

## Sheet: PCA
Especie	ETIQUETA	Clase	Clasificador Zona_Med_Atl	FAC1	FAC2
Alytes cisternasii		Amphibia	CNP Med.	-0.64723	0.46076
Bufo calamita		Amphibia	CNP Med.	1.12506	-1.40309
Discoglossus galganoi		Amphibia	CNP Med.	1.2992	-0.70463
Hyla molleri		Amphibia	CNP Med.	-0.07363	-0.50915
Lissotriton boscai		Amphibia	CNP Med.	-1.37321	-0.02308
Pelobates cultripes		Amphibia	CNP Med.	0.30173	-1.40461
Pelodytes punctatus		Amphibia	CNP Med.	0.88129	-1.46745
Pelophylax perezi		Amphibia	CNP Med.	-0.95193	0.20018
Pleurodeles waltl		Amphibia	CNP Med.	-0.44484	-0.3388
Triturus pygmaeus		Amphibia	CNP Med.	0.26002	-1.0236
Bufo spinosus		Amphibia	CNP Med.	-0.90804	0.0975
Salamandra salamandra		Amphibia	CNP Atl.	-1.30054	0.26942
Blanus cinereus		Reptilia	CNP Med.	-0.79116	-0.35022
Chalcides bedriagai		Reptilia	CNP Med.	-0.35195	-2.67623
Chalcides striatus		Reptilia	CNP Med.	0.36546	-1.1239
Emys orbicularis		Reptilia	CNP Med.	-0.67979	-0.25371
Hemorrhois hippocrepis		Reptilia	CNP Med.	-0.26562	1.06813
Macroprotodon brevis		Reptilia	CNP Med.	1.56645	-0.1848
Malpolon monspessulanus		Reptilia	CNP Med.	-0.10488	0.07015
Mauremys leprosa		Reptilia	CNP Med.	-1.4669	-0.1074
Podarcis virescens		Reptilia	CNP Med.	-1.21619	-0.32607
Psammodromus algirus		Reptilia	CNP Med.	-0.80394	-0.36861
Psammodromus hispanicus		Reptilia	CNP Med.	3.1707	-0.13567
Rhinechis scalaris		Reptilia	CNP Med.	-1.47937	0.21765
Tarentola mauritanica		Reptilia	CNP Med.	0.78171	-0.9672
Vipera latastei		Reptilia	CNP Med.	-1.08031	-2.06011
Lacerta schreiberi		Reptilia	CNP Atl.	-0.37539	-0.80911
Natrix maura		Reptilia	CNP Med.	-0.98371	-0.59833
Natrix natrix		Reptilia	CNP Atl.	-0.75551	-0.59527
Timon lepidus		Reptilia	CNP Med.	-0.45747	-0.03493
Alytes obstetricans		Amphibia	PENP Atl.	0.41959	-0.30603
Chioglossa lusitanica		Amphibia	PENP Atl.	-0.02884	2.23656
Lissotriton helveticus		Amphibia	PENP Atl.	0.55128	-0.04493
Mesotriton alpestris		Amphibia	PENP Atl.	0.89684	-0.16727
Rana iberica		Amphibia	PENP Atl.	-1.15312	1.14286
Rana temporaria		Amphibia	PENP Atl.	0.95942	-0.28039
Triturus marmoratus		Amphibia	PENP Atl.	-0.17515	1.1701
Bufo spinosus		Amphibia	PENP Med.	-0.09129	-0.31592
Salamandra salamandra		Amphibia	PENP Atl.	0.8768	-0.47645
Anguis fragilis		Reptilia	PENP Atl.	0.59655	1.35969
Coronella austriaca		Reptilia	PENP Atl.	0.77729	1.29078
Iberolacerta monticola		Reptilia	PENP Atl.	1.64747	-0.01681
Lacerta bilineata		Reptilia	PENP Atl.	-0.14348	0.95222
Podarcis guadarramae lusitanicus		Reptilia	PENP Atl.	0.32374	2.01986
Podarcis muralis		Reptilia	PENP Atl.	0.58549	0.98479
Vipera seoanei		Reptilia	PENP Atl.	0.01342	0.32382
Zootoca vivipara		Reptilia	PENP Atl.	2.19191	1.03481
Lacerta schreiberi		Reptilia	PENP Atl.	0.81116	1.01743
Natrix maura		Reptilia	PENP Med.	-0.85589	0.85802
Natrix natrix		Reptilia	PENP Atl.	-1.16444	0.22101
Timon lepidus		Reptilia	PENP Med.	-0.27875	2.07803
DHN	DHN			-0.793	-0.089
DEM_A	DEM_A			0.071	0.71
DEM_S	DEM_S			0.836	-0.238
SR_80	SR_80			0.211	0.428
SR_172	SR_172			0.055	-0.328
SD	SD			0.659	0.112
VS	VS			0.079	-0.453
FCC	FCC			0	0.22
AP	AP			-0.134	-0.665
MnT	MnT			-0.175	0.464
MxT	MxT			-0.029	-0.153
